# Supplementary material for: Comparison of Three CD3-Specific Separation Methods Leading to Labeled and Label-Free T Cells
Source: Cells. 2021 Oct 21;10(11):2824. doi: 10.3390/cells10112824 (PMC8616525; doi:10.3390/cells10112824)
Supplement: Supplementary file 1 [file cells-10-02824-s001.zip]

Archive with 1 entries (1 files):
- cells-1386423-supplementary.pdf
